# Supplementary material for: A new species of the water mite genus Sperchon Kramer, 1877 from China, with identifying Sperchon rostratus Lundblad, 1969 through DNA barcoding (Acari, Hydrachnidia, Sperchontidae)
Source: Zookeys. 2017 Oct 10;(707):47–61. doi: 10.3897/zookeys.707.13493 (PMC5674144; doi:10.3897/zookeys.707.13493)
Supplement: XML Treatment for Sperchon fuxiensis [file zookeys.707.13493-treatment1.xml]

<!DOCTYPE tp:taxon-treatment
  PUBLIC "-//TaxonX//DTD Taxonomic Treatment Publishing DTD v0 20100105//EN" "tax-treatment-NSO.dtd">
<tp:taxon-treatment xmlns:tp="http://www.plazi.org/taxpub"><tp:treatment-meta><kwd-group><label>Taxon classification</label><kwd><named-content xmlns:xlink="http://www.w3.org/1999/xlink" content-type="kingdom">Animalia</named-content></kwd><kwd><named-content xmlns:xlink="http://www.w3.org/1999/xlink" content-type="order">ORDO</named-content></kwd><kwd><named-content xmlns:xlink="http://www.w3.org/1999/xlink" content-type="family">FAMILIA</named-content></kwd></kwd-group><mixed-citation publication-type="journal"><person-group><name><surname>Ding</surname><given-names>Jian-Hua</given-names></name><name><surname>Sun</surname><given-names>Jing-Lan</given-names></name><name><surname>Zhang</surname><given-names>Xu</given-names></name></person-group><article-title>A new species of the water mite genus <italic><tp:taxon-name><tp:taxon-name-part taxon-name-part-type="genus" reg="Sperchon">Sperchon</tp:taxon-name-part></tp:taxon-name></italic> Kramer, 1877 from China, with identifying <italic><tp:taxon-name><tp:taxon-name-part taxon-name-part-type="genus" reg="Sperchon">Sperchon</tp:taxon-name-part> <tp:taxon-name-part taxon-name-part-type="species" reg="rostratus">rostratus</tp:taxon-name-part></tp:taxon-name></italic> Lundblad, 1969 through DNA barcoding (<tp:taxon-name><tp:taxon-name-part taxon-name-part-type="subclass">Acari</tp:taxon-name-part></tp:taxon-name>, <tp:taxon-name><tp:taxon-name-part taxon-name-part-type="above-genus">Hydrachnidia</tp:taxon-name-part></tp:taxon-name>, <tp:taxon-name><tp:taxon-name-part taxon-name-part-type="family">Sperchontidae</tp:taxon-name-part></tp:taxon-name>)</article-title><source>Zookeys</source><day>10</day><month>10</month><year>2017</year><volume>2017</volume><issue>707</issue><fpage>47</fpage><lpage>61</lpage><pub-id pub-id-type="doi">10.3897/zookeys.707.13493</pub-id></mixed-citation></tp:treatment-meta><tp:nomenclature><tp:taxon-name>
              <tp:taxon-name-part taxon-name-part-type="genus" reg="Sperchon">Sperchon</tp:taxon-name-part>
              <tp:taxon-name-part taxon-name-part-type="species" reg="fuxiensis">fuxiensis</tp:taxon-name-part>
              <object-id xmlns:xlink="http://www.w3.org/1999/xlink" content-type="zoobank" xlink:type="simple">http://zoobank.org/0B23E95E-F928-4734-AC9C-C0FF6E99F006</object-id>
            </tp:taxon-name><tp:taxon-authority>Zhang</tp:taxon-authority><tp:taxon-status xmlns:xlink="http://www.w3.org/1999/xlink" xlink:type="simple">sp. n.</tp:taxon-status><xref ref-type="fig" rid="F1">Figures 1–3</xref><xref ref-type="fig" rid="F2">, 4–9</xref></tp:nomenclature><tp:treatment-sec sec-type="Type series" id="SECID0E1LAE"><title>Type series.</title><p>Holotype: Female, Anhui Province, Fuxi village, Monkey Valley scenic area, an unnamed stream (<named-content xmlns:xlink="http://www.w3.org/1999/xlink" content-type="dwc:verbatimCoordinates" xlink:type="simple"><named-content content-type="geo-json" specific-use="{&#34;type&#34;:&#34;Point&#34;,&#34;coordinates&#34;:[118.157222,30.071111]}" id="NCID0EDMAE" xlink:type="simple">30°04'16"N; 118°09'26"E</named-content></named-content>), 8 September 2016, coll. Xu Zhang. Paratypes: 1 female, the same data as the holotype.</p></tp:treatment-sec><tp:treatment-sec sec-type="diagnosis" id="SECID0EIMAE"><title>Diagnosis.</title><p>Integument fine spinules arranged in hexagonal pattern; <abbrev xmlns:xlink="http://www.w3.org/1999/xlink" xlink:title="antennal glandularia 1" id="ABBRID0EOMAE" xlink:type="simple">A1</abbrev> smooth; excretory pore surrounded by a sclerotized ring; <abbrev xmlns:xlink="http://www.w3.org/1999/xlink" xlink:title="palpal segment 2" id="ABBRID0ESMAE" xlink:type="simple">P-II</abbrev> with a long ventro-distal projection and one thick seta; third to fifth segments of leg I-IV with short plumose setae.</p></tp:treatment-sec><tp:treatment-sec sec-type="description" id="SECID0EWMAE"><title>Description.</title><p>
              <bold>Female</bold> (n = 2): <italic>Body</italic> oval in shape, 948 (965) in length, 837 (842) in width. Integument yellow in colour, covered with very fine spinules arranged in hexagonal pattern (Fig. <xref ref-type="fig" rid="F1">3</xref>). <abbrev xmlns:xlink="http://www.w3.org/1999/xlink" xlink:title="antennal glandularia 1" id="ABBRID0EENAE" xlink:type="simple">A1</abbrev> short, smooth and thick, other dorsal setae long and thin. Chitinous plates and glandular plates on both dorsum and venter well developed as illustrated in Fig. <xref ref-type="fig" rid="F1">1</xref> and Fig. <xref ref-type="fig" rid="F1">2</xref>. The heart-shaped platelet between <abbrev xmlns:xlink="http://www.w3.org/1999/xlink" xlink:title="dorsoglandularia 2" id="ABBRID0EQNAE" xlink:type="simple">D2</abbrev> somewhat bluish. Coxae in four groups, surface of coxae reticulated. <abbrev xmlns:xlink="http://www.w3.org/1999/xlink" xlink:title="anterior coxal group" id="ABBRID0EUNAE" xlink:type="simple">ACG</abbrev> 92 (98) in length, apodeme well developed. <abbrev xmlns:xlink="http://www.w3.org/1999/xlink" xlink:title="epimeroglandularia 2" id="ABBRID0EYNAE" xlink:type="simple">E2</abbrev> laterally between <abbrev xmlns:xlink="http://www.w3.org/1999/xlink" xlink:title="anterior coxal group" id="ABBRID0E3NAE" xlink:type="simple">ACG</abbrev> and <abbrev xmlns:xlink="http://www.w3.org/1999/xlink" xlink:title="posterior coxal group" id="ABBRID0EAOAE" xlink:type="simple">PCG</abbrev>. <abbrev xmlns:xlink="http://www.w3.org/1999/xlink" xlink:title="posterior coxal group" id="ABBRID0EEOAE" xlink:type="simple">PCG</abbrev> 220 (231) in length. <abbrev xmlns:xlink="http://www.w3.org/1999/xlink" xlink:title="epimeroglandularia 4" id="ABBRID0EIOAE" xlink:type="simple">E4</abbrev> absent from <abbrev xmlns:xlink="http://www.w3.org/1999/xlink" xlink:title="coxae III" id="ABBRID0EMOAE" xlink:type="simple">CxIII</abbrev>. Distance between anterior end of <abbrev xmlns:xlink="http://www.w3.org/1999/xlink" xlink:title="anterior coxal group" id="ABBRID0EQOAE" xlink:type="simple">ACG</abbrev> and posterior end of <abbrev xmlns:xlink="http://www.w3.org/1999/xlink" xlink:title="posterior coxal group" id="ABBRID0EUOAE" xlink:type="simple">PCG</abbrev> 373 (380). Genital field 205 (207) in length, 171 (175) in width. Pre- and postgenital sclerites developed. Three pairs of genital acetabula, the first pair of genital acetabula elliptical, the second pair somewhat triangular, and the third pair rounded and larger than the anterior two pairs. <abbrev xmlns:xlink="http://www.w3.org/1999/xlink" xlink:title="venteroglandularia 1" id="ABBRID0EYOAE" xlink:type="simple">V1</abbrev> on small sclerites and without accompanying glandularia. Excretory pore between <abbrev xmlns:xlink="http://www.w3.org/1999/xlink" xlink:title="venteroglandularia 2" id="ABBRID0E3OAE" xlink:type="simple">V2</abbrev>, and with a sclerotized ring.</p><fig id="F1" position="float" orientation="portrait"><label>Figures 1–3.</label><caption><p>
                  <italic><tp:taxon-name><tp:taxon-name-part taxon-name-part-type="genus" reg="Sperchon">Sperchon</tp:taxon-name-part> <tp:taxon-name-part taxon-name-part-type="species" reg="fuxiensis">fuxiensis</tp:taxon-name-part></tp:taxon-name></italic> sp. n., Female <bold>1</bold> idiosoma, dorsal view <bold>2</bold> idiosoma, ventral view <bold>3</bold> structure of integument.</p></caption><graphic xmlns:xlink="http://www.w3.org/1999/xlink" xlink:href="zookeys-707-047-g001.jpg" position="float" orientation="portrait" xlink:type="simple" id="oo_160502.jpg"/></fig><fig id="F2" position="float" orientation="portrait"><label>Figures 4–9.</label><caption><p>
                  <italic><tp:taxon-name><tp:taxon-name-part taxon-name-part-type="genus" reg="Sperchon">Sperchon</tp:taxon-name-part> <tp:taxon-name-part taxon-name-part-type="species" reg="fuxiensis">fuxiensis</tp:taxon-name-part></tp:taxon-name></italic> sp. n., Female <bold>4</bold> infracapitulum <bold>5</bold> chelicera <bold>6</bold> palp <bold>7</bold> IV-L-1–IV-L-6 <bold>8</bold> claw <bold>9</bold> dorsal seta of IV-L-5.</p></caption><graphic xmlns:xlink="http://www.w3.org/1999/xlink" xlink:href="zookeys-707-047-g002.jpg" position="float" orientation="portrait" xlink:type="simple" id="oo_160503.jpg"/></fig><p>
              <italic><tp:taxon-name><tp:taxon-name-part taxon-name-part-type="genus" reg="Capitulum">Capitulum</tp:taxon-name-part></tp:taxon-name></italic> with a long rostrum, length 213 (219). Chelicera total length 219 (226), basal segment length 158 (164), claw length 61 (62), ratio of basal segment /claw length 2.6. Dorsal lengths of the palpal segments: <abbrev xmlns:xlink="http://www.w3.org/1999/xlink" xlink:title="palpal segment 1" id="ABBRID0ELRAE" xlink:type="simple">P-I</abbrev>, 22 (23); P- II, 123 (127); <abbrev xmlns:xlink="http://www.w3.org/1999/xlink" xlink:title="palpal segment 3" id="ABBRID0EPRAE" xlink:type="simple">P-III</abbrev>, 172 (178); <abbrev xmlns:xlink="http://www.w3.org/1999/xlink" xlink:title="palpal segment 4" id="ABBRID0ETRAE" xlink:type="simple">P-IV</abbrev>, 178 (183); <abbrev xmlns:xlink="http://www.w3.org/1999/xlink" xlink:title="palpal segment 5" id="ABBRID0EXRAE" xlink:type="simple">P-V</abbrev>, 36 (37). <abbrev xmlns:xlink="http://www.w3.org/1999/xlink" xlink:title="palpal segment 1" id="ABBRID0E2RAE" xlink:type="simple">P-I</abbrev> short and without seta. <abbrev xmlns:xlink="http://www.w3.org/1999/xlink" xlink:title="palpal segment 2" id="ABBRID0E6RAE" xlink:type="simple">P-II</abbrev> with a long ventro-distal projection bearing one long setae. Approximately ten setae on the lateral and dorsal side of <abbrev xmlns:xlink="http://www.w3.org/1999/xlink" xlink:title="palpal segment 2" id="ABBRID0EDSAE" xlink:type="simple">P-II</abbrev> and none of them plumose. The ventral side of <abbrev xmlns:xlink="http://www.w3.org/1999/xlink" xlink:title="palpal segment 3" id="ABBRID0EHSAE" xlink:type="simple">P-III</abbrev> nearly straight and without seta, four short smooth setae on the lateral and dorsal side. <abbrev xmlns:xlink="http://www.w3.org/1999/xlink" xlink:title="palpal segment 4" id="ABBRID0ELSAE" xlink:type="simple">P-IV</abbrev> with two small peg-like ventral setae, one larger almost in the middle, another one near the ventral distal end.</p><p>
              <italic>Legs</italic>. Dorsal lengths of leg I: I-L-1, 53 (55); I-L-2, 76 (80); I-L-3, 78 (81); I-L-4, 132 (139); I-L-5, 138 (142); I-L-6, 130 (137). Dorsal lengths of leg IV: IV-L-1, 92 (99); IV-L-2, 126 (135); IV-L-3, 129 (137); IV-L-4, 231 (243); IV-L-5, 225 (231); IV-L-6, 193 (198). Third to fifth segments of leg I-IV with rather short plumose setae in longitudinal rows (Fig. <xref ref-type="fig" rid="F2">9</xref>). Ambulacrum with two claws. Claws with well protruded claw-blade and two small claws, a long dorsal and a shorter ventral one (Fig. <xref ref-type="fig" rid="F2">8</xref>).</p></tp:treatment-sec><tp:treatment-sec sec-type="etymology" id="SECID0E2SAE"><title>Etymology.</title><p>The species is named after the village where it was collected.</p></tp:treatment-sec><tp:treatment-sec sec-type="remarks" id="SECID0EATAE"><title>Remarks.</title><p>Due to the shape of the integument, P- II with a very long ventrodistal projection, excretory pore surrounded by sclerotized ring, and third to fifth segments of leg I-IV with plumose setae, the new species is similar to <italic><tp:taxon-name><tp:taxon-name-part taxon-name-part-type="genus" reg="Sperchon">S.</tp:taxon-name-part> <tp:taxon-name-part taxon-name-part-type="species" reg="hispidus">hispidus</tp:taxon-name-part></tp:taxon-name></italic> Koenike, 1895 and <italic><tp:taxon-name><tp:taxon-name-part taxon-name-part-type="genus" reg="Sperchon">Sperchon</tp:taxon-name-part> <tp:taxon-name-part taxon-name-part-type="species" reg="indicus">indicus</tp:taxon-name-part></tp:taxon-name></italic> Kumar, Kumar &amp; Pesic, 2007 (<xref ref-type="bibr" rid="B13">Kumar et al. 2007</xref>, <xref ref-type="bibr" rid="B26">Tuzovskij 2010</xref>). However, the new species differs from the two species in the shape of the acetabula. In <italic><tp:taxon-name><tp:taxon-name-part taxon-name-part-type="genus" reg="Sperchon">S.</tp:taxon-name-part> <tp:taxon-name-part taxon-name-part-type="species" reg="hispidus">hispidus</tp:taxon-name-part></tp:taxon-name></italic> and <italic><tp:taxon-name><tp:taxon-name-part taxon-name-part-type="genus" reg="Sperchon">S.</tp:taxon-name-part> <tp:taxon-name-part taxon-name-part-type="species" reg="indicus">indicus</tp:taxon-name-part></tp:taxon-name></italic>, three pairs of acetabula are large and arranged densely, whereas in the new species, the three pairs of acetabula are relatively small and arranged loosely with large gaps. The new species also differs from <italic><tp:taxon-name><tp:taxon-name-part taxon-name-part-type="genus" reg="Sperchon">S.</tp:taxon-name-part> <tp:taxon-name-part taxon-name-part-type="species" reg="hispidus">hispidus</tp:taxon-name-part></tp:taxon-name></italic> and <italic><tp:taxon-name><tp:taxon-name-part taxon-name-part-type="genus" reg="Sperchon">S.</tp:taxon-name-part> <tp:taxon-name-part taxon-name-part-type="species" reg="indicus">indicus</tp:taxon-name-part></tp:taxon-name></italic> in the shape of apodemes of anterior coxae, which are indistinct in <italic><tp:taxon-name><tp:taxon-name-part taxon-name-part-type="genus" reg="Sperchon">S.</tp:taxon-name-part> <tp:taxon-name-part taxon-name-part-type="species" reg="hispidus">hispidus</tp:taxon-name-part></tp:taxon-name></italic> and <italic><tp:taxon-name><tp:taxon-name-part taxon-name-part-type="genus" reg="Sperchon">S.</tp:taxon-name-part> <tp:taxon-name-part taxon-name-part-type="species" reg="indicus">indicus</tp:taxon-name-part></tp:taxon-name></italic>, but well developed in the new species. Besides, <abbrev xmlns:xlink="http://www.w3.org/1999/xlink" xlink:title="epimeroglandularia 4" id="ABBRID0EGWAE" xlink:type="simple">E4</abbrev> is situated on <abbrev xmlns:xlink="http://www.w3.org/1999/xlink" xlink:title="coxae III" id="ABBRID0EKWAE" xlink:type="simple">CxIII</abbrev> in <italic><tp:taxon-name><tp:taxon-name-part taxon-name-part-type="genus" reg="Sperchon">S.</tp:taxon-name-part> <tp:taxon-name-part taxon-name-part-type="species" reg="hispidus">hispidus</tp:taxon-name-part></tp:taxon-name></italic> and <italic><tp:taxon-name><tp:taxon-name-part taxon-name-part-type="genus" reg="Sperchon">S.</tp:taxon-name-part> <tp:taxon-name-part taxon-name-part-type="species" reg="indicus">indicus</tp:taxon-name-part></tp:taxon-name></italic>, but absent from <abbrev xmlns:xlink="http://www.w3.org/1999/xlink" xlink:title="coxae III" id="ABBRID0EEXAE" xlink:type="simple">CxIII</abbrev> in the new species.</p></tp:treatment-sec><tp:treatment-sec sec-type="distribution" id="SECID0EIXAE"><title>Distribution.</title><p>China (Anhui Province).</p><!--PageBreak--></tp:treatment-sec><ref-list><ref id="B13"><mixed-citation xmlns:xlink="http://www.w3.org/1999/xlink" xlink:type="simple">
          <person-group><name name-style="western"><surname>Kumar</surname><given-names>N</given-names></name><name name-style="western"><surname>Kumar</surname><given-names>K</given-names></name><name name-style="western"><surname>Pesic</surname><given-names>V</given-names></name></person-group> (<year>2007</year>) <article-title>Two new species of <tp:taxon-name><tp:taxon-name-part taxon-name-part-type="genus">Sperchon</tp:taxon-name-part></tp:taxon-name> Kramer (<tp:taxon-name><tp:taxon-name-part taxon-name-part-type="subclass">Acari</tp:taxon-name-part></tp:taxon-name>: <tp:taxon-name><tp:taxon-name-part taxon-name-part-type="above-genus">Hydrachnidia</tp:taxon-name-part></tp:taxon-name>: <tp:taxon-name><tp:taxon-name-part taxon-name-part-type="family">Sperchontidae</tp:taxon-name-part></tp:taxon-name>) from the Garhwal Himalayas (India).</article-title> <source>Systematic &amp; Applied Acarology</source> <volume>12</volume>: <fpage>31</fpage>–<lpage>36</lpage>. <ext-link xlink:type="simple" ext-link-type="doi" xlink:href="10.11158/saa.12.1.5">https://doi.org/10.11158/saa.12.1.5</ext-link></mixed-citation></ref><ref id="B26"><mixed-citation xmlns:xlink="http://www.w3.org/1999/xlink" xlink:type="simple">
          <person-group><name name-style="western"><surname>Tuzovskij</surname><given-names>PV</given-names></name></person-group> (<year>2010</year>) <article-title>On Diagnostics of the Water Mite <italic><tp:taxon-name><tp:taxon-name-part taxon-name-part-type="genus">Sperchon</tp:taxon-name-part> <tp:taxon-name-part taxon-name-part-type="species">hispidus</tp:taxon-name-part></tp:taxon-name></italic> (<tp:taxon-name><tp:taxon-name-part taxon-name-part-type="superorder">Acariformes</tp:taxon-name-part></tp:taxon-name>, <tp:taxon-name><tp:taxon-name-part taxon-name-part-type="family">Sperchontidae</tp:taxon-name-part></tp:taxon-name>).</article-title> <source>Entomological Review</source> <volume>90</volume>(<issue>4</issue>): <fpage>473</fpage>–<lpage>480</lpage>. <ext-link xlink:type="simple" ext-link-type="doi" xlink:href="10.1134/S0013873810040081">https://doi.org/10.1134/S0013873810040081</ext-link></mixed-citation></ref></ref-list></tp:taxon-treatment>
