# Supplementary material for: A new species of the water mite genus Sperchon Kramer, 1877 from China, with identifying Sperchon rostratus Lundblad, 1969 through DNA barcoding (Acari, Hydrachnidia, Sperchontidae)
Source: Zookeys. 2017 Oct 10;(707):47–61. doi: 10.3897/zookeys.707.13493 (PMC5674144; doi:10.3897/zookeys.707.13493)
Supplement: XML Treatment for Sperchon rostratus [file zookeys.707.13493-treatment2.xml]

<!DOCTYPE tp:taxon-treatment
  PUBLIC "-//TaxonX//DTD Taxonomic Treatment Publishing DTD v0 20100105//EN" "tax-treatment-NSO.dtd">
<tp:taxon-treatment xmlns:tp="http://www.plazi.org/taxpub"><tp:treatment-meta><kwd-group><label>Taxon classification</label><kwd><named-content xmlns:xlink="http://www.w3.org/1999/xlink" content-type="kingdom">Animalia</named-content></kwd><kwd><named-content xmlns:xlink="http://www.w3.org/1999/xlink" content-type="order">ORDO</named-content></kwd><kwd><named-content xmlns:xlink="http://www.w3.org/1999/xlink" content-type="family">FAMILIA</named-content></kwd></kwd-group><mixed-citation publication-type="journal"><person-group><name><surname>Ding</surname><given-names>Jian-Hua</given-names></name><name><surname>Sun</surname><given-names>Jing-Lan</given-names></name><name><surname>Zhang</surname><given-names>Xu</given-names></name></person-group><article-title>A new species of the water mite genus <italic><tp:taxon-name><tp:taxon-name-part taxon-name-part-type="genus" reg="Sperchon">Sperchon</tp:taxon-name-part></tp:taxon-name></italic> Kramer, 1877 from China, with identifying <italic><tp:taxon-name><tp:taxon-name-part taxon-name-part-type="genus" reg="Sperchon">Sperchon</tp:taxon-name-part> <tp:taxon-name-part taxon-name-part-type="species" reg="rostratus">rostratus</tp:taxon-name-part></tp:taxon-name></italic> Lundblad, 1969 through DNA barcoding (<tp:taxon-name><tp:taxon-name-part taxon-name-part-type="subclass">Acari</tp:taxon-name-part></tp:taxon-name>, <tp:taxon-name><tp:taxon-name-part taxon-name-part-type="above-genus">Hydrachnidia</tp:taxon-name-part></tp:taxon-name>, <tp:taxon-name><tp:taxon-name-part taxon-name-part-type="family">Sperchontidae</tp:taxon-name-part></tp:taxon-name>)</article-title><source>Zookeys</source><day>10</day><month>10</month><year>2017</year><volume>2017</volume><issue>707</issue><fpage>47</fpage><lpage>61</lpage><pub-id pub-id-type="doi">10.3897/zookeys.707.13493</pub-id></mixed-citation></tp:treatment-meta><tp:nomenclature><tp:taxon-name>
              <tp:taxon-name-part taxon-name-part-type="genus" reg="Sperchon">Sperchon</tp:taxon-name-part>
              <tp:taxon-name-part taxon-name-part-type="species" reg="rostratus">rostratus</tp:taxon-name-part>
            </tp:taxon-name><tp:taxon-authority>Lundblad, 1969</tp:taxon-authority><xref ref-type="fig" rid="F3">Figures 10–12</xref><xref ref-type="fig" rid="F4">, 13–17</xref><xref ref-type="fig" rid="F5">, 18–19</xref><!--PageBreak--></tp:nomenclature><tp:treatment-sec sec-type="material" id="SECID0E6YAE"><title>Material examined.</title><p>2 females, Guizhou Province, Fanjingshan National Nature Reserve, an unnamed stream (<named-content xmlns:xlink="http://www.w3.org/1999/xlink" content-type="dwc:verbatimCoordinates" xlink:type="simple"><named-content content-type="geo-json" specific-use="{&#34;type&#34;:&#34;Point&#34;,&#34;coordinates&#34;:[108.612222,27.901667]}" id="NCID0EIZAE" xlink:type="simple">27°54'06"N; 108°36'44"E</named-content></named-content>), 29 July 2001, coll. Jian-Jun Guo; 1 male and 1 female, Guizhou Province, Leigongshan National Nature Reserve, an unnamed stream (<named-content xmlns:xlink="http://www.w3.org/1999/xlink" content-type="dwc:verbatimCoordinates" xlink:type="simple"><named-content content-type="geo-json" specific-use="{&#34;type&#34;:&#34;Point&#34;,&#34;coordinates&#34;:[108.210833,26.351667]}" id="NCID0EQZAE" xlink:type="simple">26°21'06"N; 108°12'39"E</named-content></named-content>), 3 October 2005, coll. Xu Zhang; 2 male and 5 females, Anhui Province, Fuxi village, an unnamed stream (<named-content xmlns:xlink="http://www.w3.org/1999/xlink" content-type="dwc:verbatimCoordinates" xlink:type="simple"><named-content content-type="geo-json" specific-use="{&#34;type&#34;:&#34;Point&#34;,&#34;coordinates&#34;:[118.157222,30.071111]}" id="NCID0EYZAE" xlink:type="simple">30°04'16"N; 118°09'26"E</named-content></named-content>), 8 September 2016, coll. Xu Zhang.</p></tp:treatment-sec><tp:treatment-sec sec-type="description" id="SECID0E4ZAE"><title>Description.</title><p>
              <bold>Male</bold> (n = 3): <italic>Body</italic> oval in shape, 533 (545-576) in length, 432 (441-476) in width, color yellow-brown. Integument with very fine spinules arranged in hexagonal pattern (Fig. <xref ref-type="fig" rid="F3">12</xref>). Chitinous plates in dorsum and venter well developed as illustrated in Fig. <xref ref-type="fig" rid="F3">10</xref> and Fig. <xref ref-type="fig" rid="F3">11</xref>. All glandularia and <abbrev xmlns:xlink="http://www.w3.org/1999/xlink" xlink:title="ocularia 4" id="ABBRID0ET1AE" xlink:type="simple">O2</abbrev> surrounded by a platelet. <abbrev xmlns:xlink="http://www.w3.org/1999/xlink" xlink:title="antennal glandularia 1" id="ABBRID0EX1AE" xlink:type="simple">A1</abbrev> short and smooth, other dorsal setae thin and long. Coxae in four groups, surface of coxae reticulated. <abbrev xmlns:xlink="http://www.w3.org/1999/xlink" xlink:title="anterior coxal group" id="ABBRID0E21AE" xlink:type="simple">ACG</abbrev> 136 (138-152) in length, posterior apodeme indistinct. <abbrev xmlns:xlink="http://www.w3.org/1999/xlink" xlink:title="epimeroglandularia 2" id="ABBRID0E61AE" xlink:type="simple">E2</abbrev> laterally between <abbrev xmlns:xlink="http://www.w3.org/1999/xlink" xlink:title="anterior coxal group" id="ABBRID0ED2AE" xlink:type="simple">ACG</abbrev> and <abbrev xmlns:xlink="http://www.w3.org/1999/xlink" xlink:title="posterior coxal group" id="ABBRID0EH2AE" xlink:type="simple">PCG</abbrev>. <abbrev xmlns:xlink="http://www.w3.org/1999/xlink" xlink:title="posterior coxal group" id="ABBRID0EL2AE" xlink:type="simple">PCG</abbrev> 194 (204-216) in length, widely separated. <abbrev xmlns:xlink="http://www.w3.org/1999/xlink" xlink:title="epimeroglandularia 4" id="ABBRID0EP2AE" xlink:type="simple">E4</abbrev> absent from <abbrev xmlns:xlink="http://www.w3.org/1999/xlink" xlink:title="coxae III" id="ABBRID0ET2AE" xlink:type="simple">CxIII</abbrev>. Distance between anterior end of <abbrev xmlns:xlink="http://www.w3.org/1999/xlink" xlink:title="anterior coxal group" id="ABBRID0EX2AE" xlink:type="simple">ACG</abbrev> and posterior end of <abbrev xmlns:xlink="http://www.w3.org/1999/xlink" xlink:title="posterior coxal group" id="ABBRID0E22AE" xlink:type="simple">PCG</abbrev> 329 (347-361). Genital field 135 (142-156) in length, 121 (128-137) in width, <!--PageBreak-->with a small and rounded platelet in front. Three pairs of genital acetabula, first and second pairs of acetabula elongate and oval, third pair more or less rounded. Pre- and postgenital sclerite not developed. <abbrev xmlns:xlink="http://www.w3.org/1999/xlink" xlink:title="venteroglandularia 1" id="ABBRID0EB3AE" xlink:type="simple">V1</abbrev> without accompanying glandularia but on sclerites of medium size. Excretory pore slightly anterior to <abbrev xmlns:xlink="http://www.w3.org/1999/xlink" xlink:title="venteroglandularia 2" id="ABBRID0EF3AE" xlink:type="simple">V2</abbrev>, and surrounded by a well-developed sclerotized ring.</p><fig id="F3" position="float" orientation="portrait"><label>Figures 10–12.</label><caption><p>
                  <italic><tp:taxon-name><tp:taxon-name-part taxon-name-part-type="genus" reg="Sperchon">Sperchon</tp:taxon-name-part> <tp:taxon-name-part taxon-name-part-type="species" reg="rostratus">rostratus</tp:taxon-name-part></tp:taxon-name></italic> Lundblad, 1969, Male <bold>10</bold> idiosoma, dorsal view <bold>11</bold> idiosoma, ventral view <bold>12</bold> structure of integument.</p></caption><graphic xmlns:xlink="http://www.w3.org/1999/xlink" xlink:href="zookeys-707-047-g003.jpg" position="float" orientation="portrait" xlink:type="simple" id="oo_160504.jpg"/></fig><fig id="F4" position="float" orientation="portrait"><label>Figures 13–17.</label><caption><p>
                  <italic><tp:taxon-name><tp:taxon-name-part taxon-name-part-type="genus" reg="Sperchon">Sperchon</tp:taxon-name-part> <tp:taxon-name-part taxon-name-part-type="species" reg="rostratus">rostratus</tp:taxon-name-part></tp:taxon-name></italic> Lundblad, 1969, Male <bold>13</bold> infracapitulum <bold>14</bold> chelicera <bold>15</bold> palp <bold>16</bold> claw <bold>17</bold> IV-L-1–IV-L-6.</p></caption><graphic xmlns:xlink="http://www.w3.org/1999/xlink" xlink:href="zookeys-707-047-g004.jpg" position="float" orientation="portrait" xlink:type="simple" id="oo_160505.jpg"/></fig><fig id="F5" position="float" orientation="portrait"><label>Figures 18–19.</label><caption><p>
                  <italic><tp:taxon-name><tp:taxon-name-part taxon-name-part-type="genus" reg="Sperchon">Sperchon</tp:taxon-name-part> <tp:taxon-name-part taxon-name-part-type="species" reg="rostratus">rostratus</tp:taxon-name-part></tp:taxon-name></italic> Lundblad, 1969, Female <bold>18</bold> idiosoma, dorsal view <bold>19</bold> idiosoma, ventral view.</p></caption><graphic xmlns:xlink="http://www.w3.org/1999/xlink" xlink:href="zookeys-707-047-g005.jpg" position="float" orientation="portrait" xlink:type="simple" id="oo_160506.jpg"/></fig><p>
              <italic><tp:taxon-name><tp:taxon-name-part taxon-name-part-type="genus" reg="Capitulum">Capitulum</tp:taxon-name-part></tp:taxon-name></italic> with a long rostrum, length 219 (228-236). Chelicera total length 205 (220-227), basal segment length 166 (179-185), claw length 39 (41-42), ratio of basal segment /claw length (4.3-4.4). Dorsal lengths of the palpal segments: <abbrev xmlns:xlink="http://www.w3.org/1999/xlink" xlink:title="palpal segment 1" id="ABBRID0EO6AE" xlink:type="simple">P-I</abbrev>, 26 (27-28); <abbrev xmlns:xlink="http://www.w3.org/1999/xlink" xlink:title="palpal segment 2" id="ABBRID0ES6AE" xlink:type="simple">P-II</abbrev>, 103 (107-116); <abbrev xmlns:xlink="http://www.w3.org/1999/xlink" xlink:title="palpal segment 3" id="ABBRID0EW6AE" xlink:type="simple">P-III</abbrev>, 147 (156-166); <abbrev xmlns:xlink="http://www.w3.org/1999/xlink" xlink:title="palpal segment 4" id="ABBRID0E16AE" xlink:type="simple">P-IV</abbrev>, 152 (161-170); <abbrev xmlns:xlink="http://www.w3.org/1999/xlink" xlink:title="palpal segment 5" id="ABBRID0E56AE" xlink:type="simple">P-V</abbrev>, 36 (39-43). <abbrev xmlns:xlink="http://www.w3.org/1999/xlink" xlink:title="palpal segment 1" id="ABBRID0EDAAG" xlink:type="simple">P-I</abbrev> short and without seta. <abbrev xmlns:xlink="http://www.w3.org/1999/xlink" xlink:title="palpal segment 2" id="ABBRID0EHAAG" xlink:type="simple">P-II</abbrev> with one thin seta instead of ventro-distal projection. Eight seta on the dorsal and lateral side of the <abbrev xmlns:xlink="http://www.w3.org/1999/xlink" xlink:title="palpal segment 2" id="ABBRID0ELAAG" xlink:type="simple">P-II</abbrev>, none of them plumose. The venter margin of <abbrev xmlns:xlink="http://www.w3.org/1999/xlink" xlink:title="palpal segment 3" id="ABBRID0EPAAG" xlink:type="simple">P-III</abbrev> without setae, five smooth setae on the lateral and dorsal side. <abbrev xmlns:xlink="http://www.w3.org/1999/xlink" xlink:title="palpal segment 4" id="ABBRID0ETAAG" xlink:type="simple">P-IV</abbrev> with two small peg-like setae, one almost in the middle of the segment and with two small setae, another one near the distal end of the segment.</p><p>
              <italic>Legs</italic>. Dorsal lengths of leg I: I-L-1, 41 (44-52); I-L-2, 62 (69-78); I-L-3, 78 (82-94); I-L-4, 86 (89-97); I-L-5, 100 (110-126); I-L-6, 97 (103-117). Dorsal lengths of leg IV: IV-L-1, 76 (82-90); IV-L-2, 83 (92-104); IV-L-3, 107 (113-126); IV-L-4, 113 <!--PageBreak-->(124-138); IV-L-5, 175 (192-201); IV-L-6, 152 (165-178). Ambulacrum with two claws. Claws with protruding claw blade and two small claws, a long dorsal claw and a shorter ventral one (Fig. <xref ref-type="fig" rid="F4">16</xref>).</p><p>
              <bold>Female</bold> (n = 8): Similar to male except for the morphology of genital field and the size of idiosoma. Idiosoma 847 (810-905) in length, 583 (536-618) in width. <abbrev xmlns:xlink="http://www.w3.org/1999/xlink" xlink:title="anterior coxal group" id="ABBRID0EFBAG" xlink:type="simple">ACG</abbrev> 173 (154-195) in length, <abbrev xmlns:xlink="http://www.w3.org/1999/xlink" xlink:title="posterior coxal group" id="ABBRID0EJBAG" xlink:type="simple">PCG</abbrev> 230 (207-264) in length. Distance between anterior end of <abbrev xmlns:xlink="http://www.w3.org/1999/xlink" xlink:title="anterior coxal group" id="ABBRID0ENBAG" xlink:type="simple">ACG</abbrev> and posterior end of <abbrev xmlns:xlink="http://www.w3.org/1999/xlink" xlink:title="posterior coxal group" id="ABBRID0ERBAG" xlink:type="simple">PCG</abbrev> 410 (388-435). Genital field 168 (139-192) in length, 152 (138-173) in width. Pregenital sclerite crescent-shaped, and more developed than the postgenital sclerite. Infracapitulum length 288 (264-317). Chelicera total length 286 (278-305), basal segment length 231 (221-248), claw length 55 (57-61), basal segment/claw length ratio 4.2 (4.1-4.4). Dorsal lengths of the palpal segments: <abbrev xmlns:xlink="http://www.w3.org/1999/xlink" xlink:title="palpal segment 1" id="ABBRID0EVBAG" xlink:type="simple">P-I</abbrev>, 36 (34-45); <abbrev xmlns:xlink="http://www.w3.org/1999/xlink" xlink:title="palpal segment 2" id="ABBRID0EZBAG" xlink:type="simple">P-II</abbrev>, 144 (128-166); <abbrev xmlns:xlink="http://www.w3.org/1999/xlink" xlink:title="palpal segment 3" id="ABBRID0E4BAG" xlink:type="simple">P-III</abbrev>, 204 (194-225); <abbrev xmlns:xlink="http://www.w3.org/1999/xlink" xlink:title="palpal segment 4" id="ABBRID0EBCAG" xlink:type="simple">P-IV</abbrev>, 212 (200-259); <abbrev xmlns:xlink="http://www.w3.org/1999/xlink" xlink:title="palpal segment 5" id="ABBRID0EFCAG" xlink:type="simple">P-V</abbrev>, 57 <!--PageBreak-->(50-64). Dorsal lengths of the first leg: I-L-1, 57 (48-66); I-L-2, 86 (71-98); I-L-3, 109 (92-127); I-L-4, 120 (107-146); I-L-5, 142 (130-170); I-L-6, 135 (116-154). Dorsal lengths of the fourth leg: IV-L-1, 93 (80-104); IV-L-2, 112 (107-134); IV-L-3, 173 (157-204); IV-L-4, 296 (272-324); IV-L-5, 267 (257-295); IV-L-6, 234 (227-264).</p></tp:treatment-sec><tp:treatment-sec sec-type="remarks" id="SECID0ELCAG"><title>Remarks.</title><p>
              <italic><tp:taxon-name><tp:taxon-name-part taxon-name-part-type="genus" reg="Sperchon">Sperchon</tp:taxon-name-part> <tp:taxon-name-part taxon-name-part-type="species" reg="rostratus">rostratus</tp:taxon-name-part></tp:taxon-name></italic> was first described from Burma by <xref ref-type="bibr" rid="B14">Lundblad (1969)</xref>. However, the description and illustration given in the literature are short and insufficient. The species was subsequently recorded from China (Guizhou Province, Taiwan), Iran, and Turkey (<xref ref-type="bibr" rid="B23">Smit 1995</xref>, <xref ref-type="bibr" rid="B1">Boyaci 2007</xref>, <xref ref-type="bibr" rid="B20">Pesic and Vafaei 2009</xref>, <xref ref-type="bibr" rid="B21">Pesic et al. 2012</xref>, <xref ref-type="bibr" rid="B19">Pesic et al. 2014</xref>). Although the species has been reported many times, an illustration of the idiosoma for the male was given only once (from Turkey) (<xref ref-type="bibr" rid="B1">Boyaci 2007</xref>).</p><p>Due to the shape of integument, <abbrev xmlns:xlink="http://www.w3.org/1999/xlink" xlink:title="epimeroglandularia 4" id="ABBRID0E1DAG" xlink:type="simple">E4</abbrev> absent from <abbrev xmlns:xlink="http://www.w3.org/1999/xlink" xlink:title="coxae III" id="ABBRID0E5DAG" xlink:type="simple">CxIII</abbrev>, <abbrev xmlns:xlink="http://www.w3.org/1999/xlink" xlink:title="palpal segment 2" id="ABBRID0ECEAG" xlink:type="simple">P-II</abbrev> with one thin seta, and <abbrev xmlns:xlink="http://www.w3.org/1999/xlink" xlink:title="palpal segment 4" id="ABBRID0EGEAG" xlink:type="simple">P-IV</abbrev> with two small peg-like setae, the female from China shows a general conformity with <italic><tp:taxon-name><tp:taxon-name-part taxon-name-part-type="genus" reg="Sperchon">S.</tp:taxon-name-part> <tp:taxon-name-part taxon-name-part-type="species" reg="rostratus">rostratus</tp:taxon-name-part></tp:taxon-name></italic>, a species previously reported from China, however, the morphological characters of the male show obvious differences between the specimens in our study and the Turkish specimens. It is obvious that the platelets of the dorsum and venter of <italic><tp:taxon-name><tp:taxon-name-part taxon-name-part-type="genus" reg="Sperchon">S.</tp:taxon-name-part> <tp:taxon-name-part taxon-name-part-type="species" reg="rostratus">rostratus</tp:taxon-name-part></tp:taxon-name></italic> are large and close together (Fig. <xref ref-type="fig" rid="F3">10–11</xref>), but small and arranged loosely in the Turkish specimens (see details of <italic><tp:taxon-name><tp:taxon-name-part taxon-name-part-type="genus" reg="Sperchon">S.</tp:taxon-name-part> <tp:taxon-name-part taxon-name-part-type="species" reg="rostratus">rostratus</tp:taxon-name-part></tp:taxon-name></italic> in <xref ref-type="bibr" rid="B1">Boyaci 2007</xref>). In addition, the pre- and postgenital sclerites are small in our specimens but relatively large in Turkish specimens, and the pregenital sclerite is somewhat crescent-shaped in Turkish specimens. Additionally, our specimens possess a rounded platelet in front of the genital field, which is absent in the Turkish specimens.</p><!--PageBreak--><p>Although there are many differences between the male of <italic><tp:taxon-name><tp:taxon-name-part taxon-name-part-type="genus" reg="Sperchon">S.</tp:taxon-name-part> <tp:taxon-name-part taxon-name-part-type="species" reg="rostratus">rostratus</tp:taxon-name-part></tp:taxon-name></italic> in our study and the Turkish specimens, considering most characters of our specimens (eg., the shape of integument, <abbrev xmlns:xlink="http://www.w3.org/1999/xlink" xlink:title="epimeroglandularia 4" id="ABBRID0EBGAG" xlink:type="simple">E4</abbrev> absent from <abbrev xmlns:xlink="http://www.w3.org/1999/xlink" xlink:title="coxae III" id="ABBRID0EFGAG" xlink:type="simple">CxIII</abbrev>, <abbrev xmlns:xlink="http://www.w3.org/1999/xlink" xlink:title="palpal segment 2" id="ABBRID0EJGAG" xlink:type="simple">P-II</abbrev> with one thin seta, <abbrev xmlns:xlink="http://www.w3.org/1999/xlink" xlink:title="palpal segment 4" id="ABBRID0ENGAG" xlink:type="simple">P-IV</abbrev> with two small peg-like setae and same habitat of the female), we attribute the male specimens to <italic><tp:taxon-name><tp:taxon-name-part taxon-name-part-type="genus" reg="Sperchon">S.</tp:taxon-name-part> <tp:taxon-name-part taxon-name-part-type="species" reg="rostratus">rostratus</tp:taxon-name-part></tp:taxon-name></italic>. In order to test whether the male and the female are conspecific, we used DNA barcoding technology for <italic><tp:taxon-name><tp:taxon-name-part taxon-name-part-type="genus" reg="Sperchon">S.</tp:taxon-name-part> <tp:taxon-name-part taxon-name-part-type="species" reg="rostratus">rostratus</tp:taxon-name-part></tp:taxon-name></italic>. The results are given below (see Results of molecular analysis).</p></tp:treatment-sec><tp:treatment-sec sec-type="distribution" id="SECID0EHHAG"><title>Distribution.</title><p>Burma, China (Anhui, Guizhou, Taiwan), Turkey, Iran.</p></tp:treatment-sec><ref-list><ref id="B14"><mixed-citation xmlns:xlink="http://www.w3.org/1999/xlink" xlink:type="simple">
          <person-group><name name-style="western"><surname>Lundblad</surname><given-names>O</given-names></name></person-group> (<year>1969</year>) <article-title>Indische Wassermilben, hauptsachlich von Hinterindien.</article-title> <source>Arkiv for Zoologi</source> <volume>22</volume>: <fpage>1</fpage>–<lpage>126</lpage>.</mixed-citation></ref><ref id="B23"><mixed-citation xmlns:xlink="http://www.w3.org/1999/xlink" xlink:type="simple">
          <person-group><name name-style="western"><surname>Smit</surname><given-names>H</given-names></name></person-group> (<year>1995</year>) New records of water mites from Turkey, with 11 species new for the Turkish fauna (<tp:taxon-name><tp:taxon-name-part taxon-name-part-type="subclass">Acari</tp:taxon-name-part></tp:taxon-name>, <tp:taxon-name><tp:taxon-name-part taxon-name-part-type="above-genus">Hydrachnellae</tp:taxon-name-part></tp:taxon-name>) Storkia 4: 10–15.</mixed-citation></ref><ref id="B1"><mixed-citation xmlns:xlink="http://www.w3.org/1999/xlink" xlink:type="simple">
          <person-group><name name-style="western"><surname>Boyaci</surname><given-names>YO</given-names></name></person-group> (<year>2007</year>) <article-title><italic><tp:taxon-name><tp:taxon-name-part taxon-name-part-type="genus">Limnolegeria</tp:taxon-name-part> <tp:taxon-name-part taxon-name-part-type="species">longiseta</tp:taxon-name-part></tp:taxon-name></italic> Motas, 1928 and <italic><tp:taxon-name><tp:taxon-name-part taxon-name-part-type="genus">Sperchon</tp:taxon-name-part> <tp:taxon-name-part taxon-name-part-type="species">rostratus</tp:taxon-name-part></tp:taxon-name></italic> Lundblad, 1969: Two Water Mite Species (<tp:taxon-name><tp:taxon-name-part taxon-name-part-type="subclass">Acari</tp:taxon-name-part></tp:taxon-name>: <tp:taxon-name><tp:taxon-name-part taxon-name-part-type="above-genus">Hydrachnidia</tp:taxon-name-part></tp:taxon-name>) from Turkey.</article-title> <source>Turkish Journal of Zoology</source> <volume>31</volume>: <fpage>281</fpage>–<lpage>286</lpage>.</mixed-citation></ref><ref id="B20"><mixed-citation xmlns:xlink="http://www.w3.org/1999/xlink" xlink:type="simple">
          <person-group><name name-style="western"><surname>Pesic</surname><given-names>V</given-names></name><name name-style="western"><surname>Vafaei</surname><given-names>R</given-names></name></person-group> (<year>2009</year>) <article-title>New records of water mites (<tp:taxon-name><tp:taxon-name-part taxon-name-part-type="subclass">Acari</tp:taxon-name-part></tp:taxon-name>: <tp:taxon-name><tp:taxon-name-part taxon-name-part-type="above-genus">Hydrachnidia</tp:taxon-name-part></tp:taxon-name>) from Iran, with the first descriptions of the male of <italic><tp:taxon-name><tp:taxon-name-part taxon-name-part-type="genus">Nilotonia</tp:taxon-name-part> <tp:taxon-name-part taxon-name-part-type="species">persica</tp:taxon-name-part></tp:taxon-name></italic> Pesic &amp; Saboori, 2006 and <italic><tp:taxon-name><tp:taxon-name-part taxon-name-part-type="genus">Atractides</tp:taxon-name-part> <tp:taxon-name-part taxon-name-part-type="species">mirkopesici</tp:taxon-name-part></tp:taxon-name></italic> Pesic, 2004.</article-title> <source>Systematic &amp; Applied Acarology</source> <volume>14</volume>: <fpage>153</fpage>–<lpage>160</lpage>. <ext-link xlink:type="simple" ext-link-type="doi" xlink:href="10.11158/saa.14.2.7">https://doi.org/10.11158/saa.14.2.7</ext-link></mixed-citation></ref><ref id="B21"><mixed-citation xmlns:xlink="http://www.w3.org/1999/xlink" xlink:type="simple">
          <person-group><name name-style="western"><surname>Pesic</surname><given-names>V</given-names></name><name name-style="western"><surname>Valdecasas</surname><given-names>AG</given-names></name><name name-style="western"><surname>Garcia-Jimenez</surname><given-names>R</given-names></name></person-group> (<year>2012</year>) <article-title>Simultaneous evidence for a new species of <italic><tp:taxon-name><tp:taxon-name-part taxon-name-part-type="genus">Torrenticola</tp:taxon-name-part></tp:taxon-name></italic> Piersig, 1896 (<tp:taxon-name><tp:taxon-name-part taxon-name-part-type="subclass">Acari</tp:taxon-name-part></tp:taxon-name>, <tp:taxon-name><tp:taxon-name-part taxon-name-part-type="above-genus">Hydrachnidia</tp:taxon-name-part></tp:taxon-name>) from Montenegro.</article-title> <source>Zootaxa</source> <volume>3515</volume>: <fpage>38</fpage>–<lpage>50</lpage>.</mixed-citation></ref><ref id="B19"><mixed-citation xmlns:xlink="http://www.w3.org/1999/xlink" xlink:type="simple">
          <person-group><name name-style="western"><surname>Pesic</surname><given-names>V</given-names></name><name name-style="western"><surname>Smit</surname><given-names>H</given-names></name><name name-style="western"><surname>Saboori</surname><given-names>A</given-names></name></person-group> (<year>2014</year>) <article-title>Checklist of the water mites (<tp:taxon-name><tp:taxon-name-part taxon-name-part-type="subclass">Acari</tp:taxon-name-part></tp:taxon-name>, <tp:taxon-name><tp:taxon-name-part taxon-name-part-type="above-genus">Hydrachnidia</tp:taxon-name-part></tp:taxon-name>) of Iran: Second supplement and description of one new species.</article-title> <source>Ecologica Montenegrina</source> <volume>1</volume>(<issue>1</issue>): <fpage>30</fpage>–<lpage>48</lpage>.</mixed-citation></ref></ref-list></tp:taxon-treatment>
